# Supplementary material for: Longitudinal Changes in Mitochondrial DNA Copy Number and Telomere Length in Patients with Parkinson’s Disease
Source: Genes (Basel). 2023 Oct 7;14(10):1913. doi: 10.3390/genes14101913 (PMC10606744; doi:10.3390/genes14101913)
Supplement: Supplementary file 1 [file genes-14-01913-s001.zip]

Archive with 3 entries (3 files):
- Table S1. Comparisons of demographic characteristics and immunological parameters between patients with Parkinson disease and healthy volunteers..pdf
- Table S2.Comparison of mtDNA-CN and TL in patients and controls.pdf
- Table S3. P-values for dopamine treatment status and mtDNA copy number (mt DNA-CN) and telomere length.pdf
